# Supplementary material for: Misinformation lingers in memory: Failure of three pro-vaccination strategies
Source: PLoS One. 2017 Jul 27;12(7):e0181640. doi: 10.1371/journal.pone.0181640 (PMC5547702; doi:10.1371/journal.pone.0181640)
Supplement: S2 File — (XLSX) [file pone.0181640.s002.xlsx]

## Sheet: Description of Dataset
This is a dataset for the study "Misinformation Lingers in Memory: Failure of Three Pro-vaccination Strategies"
Authors: Sara Pluviano¹ ², Caroline Watt², & Sergio Della Sala²
¹Department of Psychology, University of Edinburgh, Edinburgh, UK
²Suor Orsola Benincasa University, Naples, Italy

## Sheet: Description of Variables
Variable Name		Variable Description
Id		Serial number to identify each participant
Condition		1 = Myths vs. Fact Correction; 2 = Visual Correction; 3 = Fear Correction; 4 = Control
Sex		1 = Male; 2 = Female
Age		Age as a continuous variable
Education		1 = Bachelor degree; 2 = MSc degree; 3 = PhD degree
Vax Beliefs		Mean scores on the preliminary survey
Vax Autism Time 1		Outcome "Vaccines Cause Autism" measured at Time 1
Vax Autism Time 2		Outcome "Vaccines Cause Autism" measured at Time 2
Vax Side Effects Time 1		Outcome "Vaccines Side Effects" measured at Time 1
Vax Side Effects Time 2		Outcome "Vaccines Side Effects" measured at Time 2
Vax Hesitancy Time 1		Outcome "Vaccine Hesitancy" measured at Time 1
Vax Hesitancy Time 2		Outcome "Vaccine Hesitancy" measured at Time 2
Vax Autism CS		Vaccines Cause Autism Change Score
Vax Side Effects CS		Vaccines Side Effects Change Score
Vax Hesitancy CS		Vaccine Hesitancy Change Score

## Sheet: Data
Id	Condition	Sex	Age	Education	Vax Beliefs	Vax Autism Time 1	Vax Autism Time 2	Vax Side Effects Time 1	Vax Side Effects Time 2	Vax Hesitancy Time 1	Vax Hesitancy Time 2	Vax Autism CS	Vax Side Effects CS	Vax Hesitancy CS
1	1	1	30	2	20.375	1	2	2	3	1	2	1	1	1
2	1	2	25	2	22.125	1	1	1	1	1	1	0	0	0
3	1	2	25	2	19.375	3	3	2	2	1	1	0	0	0
4	1	2	21	2	11.125	1	3	1	3	1	3	2	2	2
5	1	2	25	2	19.625	3	3	2	3	1	1	0	1	0
6	1	2	22	3	14.375	1	3	1	3	1	2	2	2	1
7	1	2	24	2	32.625	5	3	5	2	6	1	-2	-3	-5
8	1	1	31	2	27.375	2	3	2	2	2	3	1	0	1
9	1	2	30	2	22.25	3	1	3	3	2	2	-2	0	0
10	1	1	25	2	14.25	1	3	2	2	2	2	2	0	0
11	1	1	29	2	21.25	1	3	1	2	2	2	2	1	0
12	1	2	28	2	14.125	1	2	1	1	3	2	1	0	-1
13	1	1	26	2	21.375	1	3	2	3	2	3	2	1	1
14	1	2	25	2	19.375	2	3	3	3	3	3	1	0	0
15	1	1	30	2	9.125	1	2	1	1	1	1	1	0	0
16	1	2	30	3	32.625	1	4	1	5	1	5	3	4	4
17	1	1	21	1	29.5	1	3	1	2	1	3	2	1	2
18	1	2	24	2	28.375	1	3	1	3	2	3	2	2	1
19	1	2	22	1	29.375	1	3	2	4	1	3	2	2	2
20	1	2	22	1	27.5	1	2	1	2	1	2	1	1	1
21	1	2	26	2	26.5	1	2	1	1	2	2	1	0	0
22	1	1	31	3	27.5	2	4	2	4	3	4	2	2	1
23	1	1	28	1	25.625	1	3	1	3	3	3	2	2	0
24	1	2	25	2	30.5	1	2	2	4	3	4	1	2	1
25	1	2	20	1	26.375	2	3	3	3	3	3	1	0	0
26	1	2	28	3	24.5	1	3	3	3	3	3	2	0	0
27	1	2	23	1	29.5	1	2	4	3	3	3	1	-1	0
28	1	1	28	2	27.375	2	3	3	3	3	3	1	0	0
29	1	1	33	3	28.5	1	2	2	2	1	3	1	0	2
30	1	2	23	1	29.625	1	2	1	2	1	3	1	1	2
31	2	2	22	2	19.375	2	3	4	4	2	2	1	0	0
32	2	1	23	2	13.25	2	3	1	1	1	1	1	0	0
33	2	2	23	2	14.25	2	2	2	1	1	2	0	-1	1
34	2	2	26	2	13.25	2	2	3	4	3	3	0	1	0
35	2	2	21	2	21.5	3	3	5	5	3	4	0	0	1
36	2	2	26	2	20.375	2	3	3	2	2	3	1	-1	1
37	2	2	29	3	16.125	1	1	1	1	1	1	0	0	0
38	2	2	26	2	19.25	1	1	1	3	1	2	0	2	1
39	2	1	24	2	19.375	2	3	3	3	3	3	1	0	0
40	2	1	30	3	21.25	2	2	2	2	1	3	0	0	2
41	2	2	23	2	16.25	2	2	2	3	2	2	0	1	0
42	2	1	19	1	19.375	2	2	3	4	3	4	0	1	1
43	2	1	28	2	19.25	2	2	2	2	2	2	0	0	0
44	2	2	29	2	18.125	1	1	1	2	1	2	0	1	1
45	2	1	22	1	20.375	2	2	3	3	3	4	0	0	1
46	2	1	21	1	26.375	2	2	2	2	2	2	0	0	0
47	2	2	28	2	24.5	1	1	1	1	1	1	0	0	0
48	2	2	30	2	26.5	1	1	2	2	2	2	0	0	0
49	2	2	20	1	21.375	1	1	1	1	1	1	0	0	0
50	2	2	22	1	24.5	1	1	1	1	2	3	0	0	1
51	2	2	20	1	26.625	1	1	3	2	3	3	0	-1	0
52	2	1	31	3	26.375	1	1	2	2	2	2	0	0	0
53	2	1	24	2	27.625	1	1	1	3	1	2	0	2	1
54	2	2	32	2	23.375	1	1	2	2	2	2	0	0	0
55	2	1	26	1	26.5	1	1	2	2	1	1	0	0	0
56	2	1	28	1	23.5	1	1	1	1	1	1	0	0	0
57	2	2	29	2	24.375	1	1	1	1	1	1	0	0	0
58	2	1	21	1	25.5	1	1	1	1	2	1	0	0	-1
59	2	2	28	2	23.5	2	2	1	1	1	1	0	0	0
60	2	2	27	2	21.375	2	2	1	1	1	1	0	0	0
61	3	2	26	2	18.375	3	4	4	3	1	1	1	-1	0
62	3	2	23	2	19.375	3	3	4	6	2	3	0	2	1
63	3	2	28	2	21.25	2	1	2	4	1	1	-1	2	0
64	3	2	21	2	15.125	1	1	2	4	1	1	0	2	0
65	3	2	25	2	17.25	2	2	3	5	3	3	0	2	0
66	3	2	27	2	20.375	1	1	2	4	2	2	0	2	0
67	3	1	23	2	16.25	1	1	2	4	1	2	0	2	1
68	3	2	28	3	15.125	1	1	2	4	1	2	0	2	1
69	3	2	24	1	18.25	1	1	3	4	1	3	0	1	2
70	3	1	21	1	21.25	2	2	1	4	1	1	0	3	0
71	3	1	22	1	16.25	2	2	1	2	1	1	0	1	0
72	3	2	27	2	14.125	2	2	3	3	1	2	0	0	1
73	3	1	22	1	22.375	1	1	2	5	1	2	0	3	1
74	3	2	30	1	19.375	2	3	4	5	2	2	1	1	0
75	3	2	28	1	20.375	1	1	1	4	2	3	0	3	1
76	3	1	23	1	26.5	3	3	3	4	1	1	0	1	0
77	3	1	27	2	26.5	3	2	2	4	1	3	-1	2	2
78	3	2	29	2	24.5	3	3	2	4	1	2	0	2	1
79	3	1	30	1	27.375	3	3	2	3	1	1	0	1	0
80	3	1	28	2	26.5	2	2	3	4	1	2	0	1	1
81	3	2	32	3	28.375	2	2	1	3	1	2	0	2	1
82	3	1	24	1	26.5	3	3	3	5	2	3	0	2	1
83	3	2	29	2	24.375	4	4	4	4	1	3	0	0	2
84	3	2	22	2	27.5	4	4	3	4	1	1	0	1	0
85	3	1	31	2	26.5	4	4	4	5	1	1	0	1	0
86	3	2	24	1	25.375	1	1	2	4	1	2	0	2	1
87	3	1	27	1	25.375	3	3	3	5	2	1	0	2	-1
88	3	2	28	2	22.375	3	3	3	5	2	3	0	2	1
89	3	2	27	2	24.375	4	4	3	5	1	1	0	2	0
90	3	1	34	3	21.375	3	3	3	5	2	3	0	2	1
91	4	2	25	1	28.375	1	1	2	2	2	2	0	0	0
92	4	1	29	2	17.125	1	1	1	1	1	1	0	0	0
93	4	2	20	1	14.125	1	1	2	2	1	1	0	0	0
94	4	2	25	1	14.125	1	1	3	3	2	2	0	0	0
95	4	2	20	1	15.25	2	2	1	1	1	1	0	0	0
96	4	1	24	1	13.125	1	1	1	1	1	1	0	0	0
97	4	1	27	1	16.375	3	3	3	3	2	2	0	0	0
98	4	2	28	1	16.375	3	3	3	4	2	2	0	1	0
99	4	1	29	2	17.25	2	2	2	2	1	1	0	0	0
100	4	2	23	2	13.125	1	1	1	1	1	1	0	0	0
101	4	1	24	1	20.375	3	3	3	3	3	3	0	0	0
102	4	2	20	1	17.25	1	1	2	2	1	1	0	0	0
103	4	2	21	1	16.25	1	1	1	1	1	1	0	0	0
104	4	1	19	1	16.25	2	1	2	1	2	1	-1	-1	-1
105	4	1	22	1	16.125	1	1	1	1	1	2	0	0	1
106	4	2	26	2	18.125	2	2	1	1	1	1	0	0	0
107	4	1	24	2	18.25	2	2	2	2	2	2	0	0	0
108	4	2	22	1	17.25	2	2	2	2	2	2	0	0	0
109	4	1	20	2	15.125	1	1	1	1	1	1	0	0	0
110	4	2	28	2	14.125	2	2	2	2	2	2	0	0	0
111	4	1	24	1	15.125	1	2	2	2	1	1	1	0	0
112	4	2	28	2	17.25	1	1	3	3	1	1	0	0	0
113	4	2	22	1	16.375	3	3	2	3	2	2	0	1	0
114	4	2	26	2	15.25	2	2	2	3	2	2	0	1	0
115	4	2	21	1	17.375	2	2	2	2	2	2	0	0	0
116	4	1	21	1	16.25	2	2	1	1	1	1	0	0	0
117	4	2	26	2	18.375	3	3	2	3	3	3	0	1	0
118	4	1	21	1	17.25	2	2	2	2	1	1	0	0	0
119	4	2	27	2	18.375	3	3	2	2	2	2	0	0	0
120	4	2	22	1	17.375	3	3	3	3	2	2	0	0	0
